# Supplementary material for: Not All Conservatives Are Vaccine Hesitant: Examining the Influence of Misinformation Exposure, Political Ideology, and Flu Vaccine Acceptance on COVID-19 Vaccine Hesitancy
Source: Vaccines (Basel). 2023 Mar 3;11(3):586. doi: 10.3390/vaccines11030586 (PMC10052187; doi:10.3390/vaccines11030586)
Supplement: Supplementary file 1 [file vaccines-11-00586-s001.zip]

Archive with 1 entries (1 files):
- vaccines-2216147-supplementary.pdf
